# Supplementary material for: Exploring the Effects of Changes in Dietary Protein Content on Naturally Aging Mice Based on Comprehensive Quantitative Scoring and Metabolomic Analysis
Source: Nutrients. 2025 Apr 30;17(9):1542. doi: 10.3390/nu17091542 (PMC12073357; doi:10.3390/nu17091542)
Supplement: Supplementary file 1 [file nutrients-17-01542-s001.zip]

Archive with 1 entries (1 files):
- nutrients-3591808-supplementary.pdf
